# Supplementary material for: Optimizing Preoperative Anemia in Non-Metastatic Colorectal Cancer: A Systematic Review on Surgical Recovery and Outcomes
Source: Cancers (Basel). 2025 Nov 18;17(22):3689. doi: 10.3390/cancers17223689 (PMC12651639; doi:10.3390/cancers17223689)
Supplement: Supplementary file 1 [file cancers-17-03689-s001.zip]

Archive with 1 entries (1 files):
- cancers-3944553-supplementary.pdf
